# Supplementary material for: Studying the Bulk and Contour Ice Nucleation of Water Droplets via Quartz Crystal Microbalances
Source: Micromachines (Basel). 2021 Apr 20;12(4):463. doi: 10.3390/mi12040463 (PMC8074365; doi:10.3390/mi12040463)
Supplement: Supplementary file 1 [file micromachines-12-00463-s001.zip]

Archive with 2 entries (2 files):
- Supporting information_freezing mode.pdf
- Supporting information_freezing mode.xlsx
